# Supplementary material for: L1 retrotransposon expression in circulating tumor cells
Source: PLoS One. 2017 Feb 6;12(2):e0171466. doi: 10.1371/journal.pone.0171466 (PMC5293242; doi:10.1371/journal.pone.0171466)
Supplement: S1 File — (XLSX) [file pone.0171466.s002.xlsx]

## Sheet: Raw Data Fig.1-2
A/A	Sample	Type	Stage	L1-ORF2 (18SrRNA)			18SrRNA	Normal	Breast	Lung	Pancreatic	Prostate	Unknown
1	18628 cDNA	BREAST	I	1.33333				12.3667	1.33333	2.83	5.99667	1.73	3.17
2	18877 cDNA	BREAST	0	1.34333				8.57333	1.34333	8.27	7.66333	-1.75333	5.88667
3	18218 cDNA	BREAST	0	0.663333				6.97	0.663333	-0.21	6.65333	0.45	2.81333
4	17410 cDNA	BREAST	II	0.376667				11.72	0.376667				6.35667
5	17747 cDNA	BREAST	0	2.64				12.7667	2.64				7.61333
6	18196 cDNA	BREAST	0	9.22333				8.05667	9.22333
7	18583 cDNA	BREAST	0	8.6				8.56	8.6
8	18516 cDNA	BREAST	0	9.07				8.77667	9.07
9	17902 cDNA	LUNG	0	2.83				8.57333
10	17887 cDNA	LUNG	0	8.27				8.69667
11	Normal cDNA	Normal		12.3667			Mean	9.506	4.15625	3.63	6.77111	0.142222	5.168
12	Normal cDNA	Normal		8.57333			S.D.	2.00196	4.03968	4.29623	0.839552	1.76194	2.08839
13	Normal cDNA	Normal		6.97			S.E.	0.633076	1.42824	2.48043	0.484716	1.01726	1.20573
14	Normal cDNA	Normal		11.72			CI (95%)	1.24083	2.79936	4.86164	0.950043	1.99383	2.36324
15	Normal cDNA	Normal		12.7667
16	Normal cDNA	Normal		8.05667
17	Normal cDNA	Normal		8.56
18	Normal cDNA	Normal		8.77667				Normal	Breast	Lung	Pancreatic	Prostate	Unknown
19	Normal cDNA	Normal		8.57333			ΔCt	9.506	4.15625	3.63	6.77111	0.142222	5.168
20	Normal cDNA	Normal		8.69667			Log10	0	1.61044	1.76885	0.823284	2.81878	1.30587
21	18449 cDNA	LUNG	0	-0.21			Log2	0	5.34975	5.876	2.73489	9.36378	4.338
22	17509 cDNA	PANCREATIC	0	5.99667
23	18521 cDNA	PANCREATIC	0	7.66333
24	19721 cDNA	PANCREATIC	0	6.65333
25	18587 cDNA	PROSTATE	0	1.73
26	18674 cDNA	PROSTATE	0	-1.75333
27	17856 cDNA	PROSTATE	0	0.45
28	16668 cDNA	UNKNOWN	0	3.17
29	16661 cDNA	UNKNOWN	0	5.88667
30	19262 cDNA	UNKNOWN	0	2.81333
31	18062 cDNA	UNKNOWN	0	6.35667
32	19056 cDNA	UNKNOWN	0	7.61333

## Sheet: Fig.3
FISH Signals	Healthy individuals	Confidence Interval (95%)	Patients	Confidence Interval (95%)
	10	0.4	17	0.4
	12	0.7	19	0.6
	13	0.3	22	0.7
	11	0.6	20	1
	11	0.6	20	0.6
	12	0.4	17	0.6
	9	0.8	15	0.9
	11	0.4	15	0.8
	12	0.6	22	0.7
	10	0.4	20	0.7
			17	0.8
			19	0.9
			19	0.9
			18	0.4
			17	0.5
			17	0.5
			17	0.6
			20	0.6
			19	0.7
			15	0.8
			22	0.5
			20	0.7
MEAN	11.1		18.5
S.D.	1.19722		2.17672
S.E.	0.378594		0.464078
CI (95%)	0.742044		0.909592
